# Supplementary material for: Comparative Analysis of Antioxidant Accumulation under Cold Acclimation, Deacclimation and Reacclimation in Winter Wheat
Source: Plants (Basel). 2022 Oct 23;11(21):2818. doi: 10.3390/plants11212818 (PMC9659242; doi:10.3390/plants11212818)
Supplement: Supplementary file 1 [file plants-11-02818-s001.zip]

Archive with 3 entries (3 files):
- Antioxidant_and_LT30_mean_data.xlsx
- Antioxidant_data.xlsx
- Supplementary_material.pdf
