# Supplementary material for: Comparative Analysis of Antioxidant Accumulation under Cold Acclimation, Deacclimation and Reacclimation in Winter Wheat
Source: Plants (Basel). 2022 Oct 23;11(21):2818. doi: 10.3390/plants11212818 (PMC9659242; doi:10.3390/plants11212818)
Supplement: Supplementary file 1 [file plants-11-02818-s001.zip › Antioxidant_and_LT30_mean_data.xlsx]

## Sheet: sheet 1
replicate	tissue	acclimation	group	genotype	full_genotype	total_asc	red_asc	ox_asc	red_ox_asc_ratio	reduced_glut	red_ox_glu_ratio	total_gsh	ox_gssg	ox_nad	ox_nadp	lt30
8_2C_Fer	crown	DEA	2C	Fer	KWS Ferrum	3.164	3.29333	0.083	36.9518	595.917	67.5133	613.471	8.777	67.857	4.15667	-11.925
8_2C_Han	crown	DEA	2C	Han	Hanswin	2.16167	2.32533	NA	NA	473.183	1678.35	477.525	2.171	56.8217	9.795	-13.32
8_2C_Lak	crown	DEA	2C	Lak	Lakaja DS	2.52833	2.724	NA	NA	727.874	272.597	741.699	6.91267	80.8753	3.41833	-14.905
8_2C_Mag	crown	DEA	2C	Mag	SW Magnifik	2.382	2.55533	0.009	300.222	585.752	37.563	655.207	17.518	67.1713	2.367	-13.8175
8_2C_Nor	crown	DEA	2C	Nor	Nordkap	2.186	2.66467	NA	NA	616.118	91.2142	641.602	12.7417	49.2407	3.6735	-13.57
8_2C_Sed	crown	DEA	2C	Sed	Sedula DS	2.766	2.74567	0.28	9.33929	709.572	88.5638	727.747	9.08733	54.6347	5.18167	-13.59
8_10C_Fer	crown	DEA	10C	Fer	KWS Ferrum	1.719	1.94667	NA	NA	559.949	199.076	566.629	3.34	43.56	4.65567	-12.365
8_10C_Han	crown	DEA	10C	Han	Hanswin	1.203	1.32333	NA	NA	584.389	124.109	571.873	6.6895	37.1303	1.1055	-12.7025
8_10C_Lak	crown	DEA	10C	Lak	Lakaja DS	1.36033	1.53167	NA	NA	NA	NA	500.425	NA	36.91	2.366	-15.2975
8_10C_Mag	crown	DEA	10C	Mag	SW Magnifik	1.51333	1.558	0.051	22.1373	520.79	65.2996	538.416	8.81333	46.8147	1.049	-15.1875
8_10C_Nor	crown	DEA	10C	Nor	Nordkap	1.63967	1.83667	NA	NA	473.366	182.303	484.355	5.49467	32.965	2.255	-14.1767
8_10C_Sed	crown	DEA	10C	Sed	Sedula DS	1.626	1.767	0.025	59.68	553.476	98.2253	567.339	6.93167	46.73	2.96233	-14.35
10_2C_Fer	crown	REA	2C	Fer	KWS Ferrum	2.25967	2.22533	0.07	41.2559	948.566	23.5987	1132.66	92.046	96.9947	6.25367	-13.445
10_2C_Han	crown	REA	2C	Han	Hanswin	2.51567	2.35833	0.157333	26.6742	990.576	15.7767	1135.82	72.6197	83.9587	6.59333	-14.14
10_2C_Lak	crown	REA	2C	Lak	Lakaja DS	2.579	2.39467	0.184333	14.5227	1075.89	7.76719	1381.54	152.823	114.281	7.754	-18.3275
10_2C_Mag	crown	REA	2C	Mag	SW Magnifik	3.014	2.82233	0.191667	83.785	1242.71	14.7507	1417.57	87.428	103.009	7.78733	-18.235
10_2C_Nor	crown	REA	2C	Nor	Nordkap	2.89633	2.44533	0.451	6.45008	1099.85	15.3335	1290.7	95.429	96.6927	9.08033	-15.15
10_2C_Sed	crown	REA	2C	Sed	Sedula DS	2.58967	2.40967	0.2855	8.34257	747.626	6.65527	968.824	110.599	86.5303	7.17133	-16.08
10_10C_Fer	crown	REA	10C	Fer	KWS Ferrum	1.43967	1.39667	0.0985	40.1655	703.643	14.6397	811.301	53.829	57.2697	3.50867	-14.1367
10_10C_Han	crown	REA	10C	Han	Hanswin	1.46733	1.40667	0.208	8.86058	507.671	14.8495	578.651	35.49	57.106	1.441	-13.9175
10_10C_Lak	crown	REA	10C	Lak	Lakaja DS	1.452	1.36433	0.0876667	22.3036	725.444	14.3607	828.219	51.3873	57.5457	3.956	-17.6875
10_10C_Mag	crown	REA	10C	Mag	SW Magnifik	1.44433	1.40833	0.1105	14.4146	532.564	20.2778	595.124	31.2797	70.6783	3.5045	-16.865
10_10C_Nor	crown	REA	10C	Nor	Nordkap	1.417	1.25033	0.166667	10.8374	477.352	16.9957	583.39	53.0193	41.319	1.7855	-14.8525
10_10C_Sed	crown	REA	10C	Sed	Sedula DS	1.79933	1.68933	0.11	16.7672	558.612	9.60237	675.347	58.3673	52.407	3.37367	-16.135
8_2C_ND_Fer	crown	CA	2C	Fer	KWS Ferrum	2.96467	3.273	0.014	164.857	1169.41	93.4412	1196.36	13.4737	101.777	5.35633	-14.74
8_2C_ND_Han	crown	CA	2C	Han	Hanswin	3.224	3.55267	NA	NA	801.774	107.102	825.993	12.1093	79.6607	4.5845	-16.2025
8_2C_ND_Lak	crown	CA	2C	Lak	Lakaja DS	3.24067	3.11467	0.527	5.48008	1301.51	52.1576	1351.83	25.1593	95.1547	7.76833	-19.82
8_2C_ND_Mag	crown	CA	2C	Mag	SW Magnifik	3.54967	3.22933	0.491	9.76679	734.851	85.6548	783.83	24.4893	67.6247	4.45767	-18.82
8_2C_ND_Nor	crown	CA	2C	Nor	Nordkap	3.29067	3.306	0.303	9.9505	569.76	54.1705	592.301	11.2707	76.2877	6.331	-15.3325
8_2C_ND_Sed	crown	CA	2C	Sed	Sedula DS	4.22167	4.54433	NA	NA	1002.44	72.754	1047.56	22.5577	97.9393	5.96033	-18.41
8_10C_ND_Fer	crown	CA	10C	Fer	KWS Ferrum	1.493	1.62367	NA	NA	830.245	10.637	1006.39	88.0727	87.9527	4.63033	-13.07
8_10C_ND_Han	crown	CA	10C	Han	Hanswin	1.72567	1.63867	0.189	8.54109	886.229	11.7079	1043.09	78.4287	91.5753	5.73733	-13.965
8_10C_ND_Lak	crown	CA	10C	Lak	Lakaja DS	1.82733	1.689	0.329	15.0182	720.358	11.2082	892.587	86.1147	94.64	6.56633	-17.3
8_10C_ND_Mag	crown	CA	10C	Mag	SW Magnifik	1.96567	1.95867	0.046	159.836	677.352	10.2102	822.413	72.5303	111.583	7.38	-19.17
8_10C_ND_Nor	crown	CA	10C	Nor	Nordkap	2.164	2.269	0.11	20.5455	1229.53	32.3583	1313.69	42.082	102.74	7.57633	-15.1475
8_10C_ND_Sed	crown	CA	10C	Sed	Sedula DS	1.67733	1.59733	0.321	4.86916	854.719	26.7167	925.631	35.4563	97.535	5.142	-17.0133
8_2C_Fer	leaf	DEA	2C	Fer	KWS Ferrum	7.78833	6.39233	1.396	8.32059	567.829	13.2643	697.931	42.8605	38.8513	3.058	-11.925
8_2C_Han	leaf	DEA	2C	Han	Hanswin	7.456	6.261	1.195	5.78222	549.345	181.34	581.148	15.9013	16.2847	2.168	-13.32
8_2C_Lak	leaf	DEA	2C	Lak	Lakaja DS	7.85633	6.06767	1.78867	3.71848	799.18	24.3991	868.296	34.558	20.4783	2.007	-14.905
8_2C_Mag	leaf	DEA	2C	Mag	SW Magnifik	8.787	7.927	0.86	9.26854	719.048	35.4478	765.942	23.4467	19.7765	0.205	-13.8175
8_2C_Nor	leaf	DEA	2C	Nor	Nordkap	7.55533	5.85667	1.69867	4.53117	777.554	52.8642	808.399	15.4227	26.277	0.275	-13.57
8_2C_Sed	leaf	DEA	2C	Sed	Sedula DS	8.63167	6.818	1.81367	3.74471	807.61	23.6169	907.201	49.7957	24.359	NA	-13.59
8_10C_Fer	leaf	DEA	10C	Fer	KWS Ferrum	6.68067	5.62333	1.6295	3.60221	556.918	339.862	571.826	7.454	31.1097	12.5675	-12.365
8_10C_Han	leaf	DEA	10C	Han	Hanswin	7.28133	6.61033	0.671	32.8739	500.521	87.4985	515.815	7.647	7.10033	10.4857	-12.7025
8_10C_Lak	leaf	DEA	10C	Lak	Lakaja DS	7.14433	6.08733	1.057	5.99949	560.312	77.6806	578.366	9.027	22.328	16.1345	-15.2975
8_10C_Mag	leaf	DEA	10C	Mag	SW Magnifik	7.35367	6.64733	0.706333	12.9458	490.635	33.0321	529.024	17.862	7.62367	4.592	-15.1875
8_10C_Nor	leaf	DEA	10C	Nor	Nordkap	7.00433	5.994	1.01033	6.32959	597.292	52.6912	608.489	16.515	30.6177	12.9357	-14.1767
8_10C_Sed	leaf	DEA	10C	Sed	Sedula DS	7.53167	5.99633	1.53533	5.29222	535.962	21.083	587.168	32.2337	23.841	9.58233	-14.35
10_2C_Fer	leaf	REA	2C	Fer	KWS Ferrum	7.47233	7.182	0.7945	9.55264	869.832	18.2613	1031.84	81.0047	44.7463	1.38	-13.445
10_2C_Han	leaf	REA	2C	Han	Hanswin	8.327	8.451	0.496	14.0081	675.436	17.5858	763.401	43.9823	40.412	1.763	-14.14
10_2C_Lak	leaf	REA	2C	Lak	Lakaja DS	7.93467	7.199	0.735667	10.9695	1117.89	11.7754	1367.62	124.864	38.988	3.655	-18.3275
10_2C_Mag	leaf	REA	2C	Mag	SW Magnifik	8.47167	8.671	0.774	8.85788	1013.92	21.4657	1152.13	69.1033	24.175	NA	-18.235
10_2C_Nor	leaf	REA	2C	Nor	Nordkap	8.009	7.36733	0.641667	18.2331	759.08	12.9285	879.737	60.3287	57.2697	2.26567	-15.15
10_2C_Sed	leaf	REA	2C	Sed	Sedula DS	9.022	8.689	1.394	5.49426	985.436	16.7511	1123.24	68.9037	29.1523	5.683	-16.08
10_10C_Fer	leaf	REA	10C	Fer	KWS Ferrum	7.54933	8.37967	NA	NA	705.382	31.3498	754.59	24.604	53.7197	10.4553	-14.1367
10_10C_Han	leaf	REA	10C	Han	Hanswin	7.698	7.95533	0.083	95.3976	564.314	103.908	575.318	5.502	34.9537	11.434	-13.9175
10_10C_Lak	leaf	REA	10C	Lak	Lakaja DS	6.51333	6.49333	0.595	10.8723	813.225	42.8831	857.131	21.953	50.7857	8.00467	-17.6875
10_10C_Mag	leaf	REA	10C	Mag	SW Magnifik	7.592	8.48833	NA	NA	884.496	19.9227	976.248	45.8763	25.9003	4.965	-16.865
10_10C_Nor	leaf	REA	10C	Nor	Nordkap	6.928	7.20267	0.452	14.5398	706.92	44.2249	742.055	17.5677	53.6283	8.733	-14.8525
10_10C_Sed	leaf	REA	10C	Sed	Sedula DS	7.046	7.121	0.688	10.9099	778.383	38.9085	896.055	20.6225	20.396	9.69567	-16.135
8_2C_ND_Fer	leaf	CA	2C	Fer	KWS Ferrum	9.655	7.985	1.67	4.94399	1012.01	11.4584	1192.66	90.3243	80.099	6.905	-14.74
8_2C_ND_Han	leaf	CA	2C	Han	Hanswin	8.464	7.98833	0.868	19.1492	770.548	11.3476	946.13	71.7445	35.0523	3.88433	-16.2025
8_2C_ND_Lak	leaf	CA	2C	Lak	Lakaja DS	8.728	7.68367	1.04433	11.1312	1210.19	19.3962	1378.56	84.1877	70.6407	3.1285	-19.82
8_2C_ND_Mag	leaf	CA	2C	Mag	SW Magnifik	10.307	9.19967	1.10733	26.3966	902.153	24.1986	994.497	46.172	57.525	5.64767	-18.82
8_2C_ND_Nor	leaf	CA	2C	Nor	Nordkap	9.09167	8.23867	0.853	12.4034	876.658	37.7739	938.789	31.0657	73.7943	9.33667	-15.3325
8_2C_ND_Sed	leaf	CA	2C	Sed	Sedula DS	9.78267	8.42433	1.35833	10.1424	835.12	46.1099	875.711	20.2957	20.2785	17.3223	-18.41
8_10C_ND_Fer	leaf	CA	10C	Fer	KWS Ferrum	6.767	7.419	NA	NA	1165.73	18.6243	1305.18	69.727	53.4223	23.5167	-13.07
8_10C_ND_Han	leaf	CA	10C	Han	Hanswin	7.546	7.94233	NA	NA	1154.26	22.5638	1268.09	56.9187	38.5863	19.9997	-13.965
8_10C_ND_Lak	leaf	CA	10C	Lak	Lakaja DS	6.79667	6.69	0.26	38.33	1044.14	14.0815	1210.83	83.3417	39.3407	14.6603	-17.3
8_10C_ND_Mag	leaf	CA	10C	Mag	SW Magnifik	7.308	8.46567	NA	NA	1123.43	20.4854	1235.57	56.0717	48.2053	23.7063	-19.17
8_10C_ND_Nor	leaf	CA	10C	Nor	Nordkap	6.73733	7.11633	NA	NA	1041.44	11.3092	1228.03	93.2933	62.5077	17.7597	-15.1475
8_10C_ND_Sed	leaf	CA	10C	Sed	Sedula DS	6.59167	6.64767	0.321	20.6168	985.636	25.148	1110.2	62.281	20.289	16.7313	-17.0133
