# Supplementary material for: Comparative Analysis of Antioxidant Accumulation under Cold Acclimation, Deacclimation and Reacclimation in Winter Wheat
Source: Plants (Basel). 2022 Oct 23;11(21):2818. doi: 10.3390/plants11212818 (PMC9659242; doi:10.3390/plants11212818)
Supplement: Supplementary file 1 [file plants-11-02818-s001.zip › Antioxidant_data.xlsx]

## Sheet: Antioxidant_data
replicate	acclimation	tissue	sampling	group	genotype	full_genotype	total_asc	red_asc	ox_asc	red_ox_asc_ratio	reduced_glut	red_ox_glu_ratio	total_gsh	ox_gssg	ox_nad	ox_nadp
0_2C_Fer_1	CTRL	leaf	0	2C	Fer	KWS Ferrum	4.84	3.36	1.48	2.27	162.34	149.2	164.51	1.09	39.59	1.9
0_2C_Fer_2	CTRL	leaf	0	2C	Fer	KWS Ferrum	5.27	3.07	2.2	1.39	109.6	7.34	139.48	14.94	16.17	5.51
0_2C_Fer_3	CTRL	leaf	0	2C	Fer	KWS Ferrum	4.74	2.87	1.88	1.53	203.98	25.11	220.23	8.12	NA	5.64
0_2C_Han_1	CTRL	leaf	0	2C	Han	Hanswin	4.16	3.05	1.11	2.75	148.69	13.74	170.34	10.82	NA	9.57
0_2C_Han_2	CTRL	leaf	0	2C	Han	Hanswin	2.23	1.78	0.45	3.98	219.74	6.89	283.56	31.91	27.42	7.12
0_2C_Han_3	CTRL	leaf	0	2C	Han	Hanswin	4.87	2.92	1.96	1.49	123.72	4.08	184.32	30.3	NA	0.25
0_2C_Lak_1	CTRL	leaf	0	2C	Lak	Lakaja DS	4.73	3.4	1.33	2.55	113.94	7.03	146.34	16.2	NA	11.27
0_2C_Lak_2	CTRL	leaf	0	2C	Lak	Lakaja DS	4.65	3	1.65	1.81	234.31	15.96	263.67	14.68	9.2	7.09
0_2C_Lak_3	CTRL	leaf	0	2C	Lak	Lakaja DS	4.79	3.1	1.69	1.83	205.84	7.48	260.91	27.53	NA	2.94
0_2C_Mag_1	CTRL	leaf	0	2C	Mag	SW Magnifik	5.06	3.35	1.71	1.95	182.09	6.67	236.67	27.29	5.16	NA
0_2C_Mag_2	CTRL	leaf	0	2C	Mag	SW Magnifik	4.85	3.4	1.45	2.34	202.75	15.64	228.68	12.96	NA	NA
0_2C_Mag_3	CTRL	leaf	0	2C	Mag	SW Magnifik	3.49	2.86	0.63	4.53	125.77	4.35	183.57	28.9	49.75	4.61
0_2C_Nor_1	CTRL	leaf	0	2C	Nor	Nordkap	4.44	2.88	1.56	1.84	182.49	10.01	218.93	18.22	NA	7.8
0_2C_Nor_2	CTRL	leaf	0	2C	Nor	Nordkap	5.02	3.69	1.33	2.78	149.83	9.41	181.69	15.93	NA	1.3
0_2C_Nor_3	CTRL	leaf	0	2C	Nor	Nordkap	5.22	3.56	1.66	2.15	275.94	9.86	331.93	28	15.85	8.43
0_2C_Sed_1	CTRL	leaf	0	2C	Sed	Sedula DS	3.69	2.48	1.2	2.06	172.45	6.53	225.27	26.41	NA	8.38
0_2C_Sed_2	CTRL	leaf	0	2C	Sed	Sedula DS	3.8	2.38	1.42	1.68	75.11	0.96	232.1	78.49	NA	NA
0_2C_Sed_3	CTRL	leaf	0	2C	Sed	Sedula DS	4.87	3.05	1.82	1.68	226.51	10.72	268.77	21.13	33.97	8.88
0_10C_Fer_1	CTRL	leaf	0	10C	Fer	KWS Ferrum	4.84	3.36	1.48	2.27	162.34	149.2	164.51	1.09	39.59	1.9
0_10C_Fer_2	CTRL	leaf	0	10C	Fer	KWS Ferrum	5.27	3.07	2.2	1.39	109.6	7.34	139.48	14.94	16.17	5.51
0_10C_Fer_3	CTRL	leaf	0	10C	Fer	KWS Ferrum	4.74	2.87	1.88	1.53	203.98	25.11	220.23	8.12	NA	5.64
0_10C_Han_1	CTRL	leaf	0	10C	Han	Hanswin	4.16	3.05	1.11	2.75	148.69	13.74	170.34	10.82	NA	9.57
0_10C_Han_2	CTRL	leaf	0	10C	Han	Hanswin	2.23	1.78	0.45	3.98	219.74	6.89	283.56	31.91	27.42	7.12
0_10C_Han_3	CTRL	leaf	0	10C	Han	Hanswin	4.87	2.92	1.96	1.49	123.72	4.08	184.32	30.3	NA	0.25
0_10C_Lak_1	CTRL	leaf	0	10C	Lak	Lakaja DS	4.73	3.4	1.33	2.55	113.94	7.03	146.34	16.2	NA	11.27
0_10C_Lak_2	CTRL	leaf	0	10C	Lak	Lakaja DS	4.65	3	1.65	1.81	234.31	15.96	263.67	14.68	9.2	7.09
0_10C_Lak_3	CTRL	leaf	0	10C	Lak	Lakaja DS	4.79	3.1	1.69	1.83	205.84	7.48	260.91	27.53	NA	2.94
0_10C_Mag_1	CTRL	leaf	0	10C	Mag	SW Magnifik	5.06	3.35	1.71	1.95	182.09	6.67	236.67	27.29	5.16	NA
0_10C_Mag_2	CTRL	leaf	0	10C	Mag	SW Magnifik	4.85	3.4	1.45	2.34	202.75	15.64	228.68	12.96	NA	NA
0_10C_Mag_3	CTRL	leaf	0	10C	Mag	SW Magnifik	3.49	2.86	0.63	4.53	125.77	4.35	183.57	28.9	49.75	4.61
0_10C_Nor_1	CTRL	leaf	0	10C	Nor	Nordkap	4.44	2.88	1.56	1.84	182.49	10.01	218.93	18.22	NA	7.8
0_10C_Nor_2	CTRL	leaf	0	10C	Nor	Nordkap	5.02	3.69	1.33	2.78	149.83	9.41	181.69	15.93	NA	1.3
0_10C_Nor_3	CTRL	leaf	0	10C	Nor	Nordkap	5.22	3.56	1.66	2.15	275.94	9.86	331.93	28	15.85	8.43
0_10C_Sed_1	CTRL	leaf	0	10C	Sed	Sedula DS	3.69	2.48	1.2	2.06	172.45	6.53	225.27	26.41	NA	8.38
0_10C_Sed_2	CTRL	leaf	0	10C	Sed	Sedula DS	3.8	2.38	1.42	1.68	75.11	0.96	232.1	78.49	NA	NA
0_10C_Sed_3	CTRL	leaf	0	10C	Sed	Sedula DS	4.87	3.05	1.82	1.68	226.51	10.72	268.77	21.13	33.97	8.88
7_10C_Fer_1	CA	leaf	7	10C	Fer	KWS Ferrum	6.95	4.35	2.59	1.68	588.04	36.73	620.06	16.01	47.95	10.8
7_10C_Fer_2	CA	leaf	7	10C	Fer	KWS Ferrum	6.03	4.55	1.48	3.06	463.48	16.38	520.07	28.29	50.24	2.37
7_10C_Fer_3	CA	leaf	7	10C	Fer	KWS Ferrum	6.9	7.08	NA	NA	NA	NA	476.02	NA	45.73	12.21
7_10C_Han_1	CA	leaf	7	10C	Han	Hanswin	6.9	5.48	1.42	3.87	530.71	127.67	539.02	4.16	9.66	7.24
7_10C_Han_2	CA	leaf	7	10C	Han	Hanswin	6.79	5.89	0.89	6.61	388.39	15.2	439.48	25.55	27.37	7.54
7_10C_Han_3	CA	leaf	7	10C	Han	Hanswin	6.95	7.51	NA	NA	638.66	52.76	662.87	12.11	30.66	18.39
7_10C_Lak_1	CA	leaf	7	10C	Lak	Lakaja DS	7.39	7.21	0.18	40.73	NA	NA	745.9	NA	44.7	18.72
7_10C_Lak_2	CA	leaf	7	10C	Lak	Lakaja DS	7.34	6.85	0.49	14.12	632.24	70.65	650.14	8.95	35.11	8.03
7_10C_Lak_3	CA	leaf	7	10C	Lak	Lakaja DS	8.19	7.35	0.84	8.7	811.53	27.35	870.87	29.67	42.81	10.33
7_10C_Mag_1	CA	leaf	7	10C	Mag	SW Magnifik	7.84	7.22	0.62	11.61	601.57	20.29	660.88	29.65	50.64	15.1
7_10C_Mag_2	CA	leaf	7	10C	Mag	SW Magnifik	7.06	6.59	0.47	14.18	1131	250.94	1140.02	4.51	37.43	9.52
7_10C_Mag_3	CA	leaf	7	10C	Mag	SW Magnifik	7.46	6.8	0.66	10.29	727.32	73.13	747.21	9.95	44.84	27.71
7_10C_Nor_1	CA	leaf	7	10C	Nor	Nordkap	6.87	6.06	0.82	7.43	565.79	15.62	638.23	36.22	7.58	NA
7_10C_Nor_2	CA	leaf	7	10C	Nor	Nordkap	6.84	6.82	0.02	284	526.14	68.23	541.56	7.71	38.84	10.11
7_10C_Nor_3	CA	leaf	7	10C	Nor	Nordkap	6.93	5.88	1.05	5.58	768.96	66.1	792.22	11.63	59.49	11.04
7_10C_Sed_1	CA	leaf	7	10C	Sed	Sedula DS	8.24	6.39	1.86	3.44	782.64	160.97	792.36	4.86	33.93	22.53
7_10C_Sed_2	CA	leaf	7	10C	Sed	Sedula DS	8.4	7.46	0.95	7.87	598.12	47.52	623.29	12.59	11.69	16.99
7_10C_Sed_3	CA	leaf	7	10C	Sed	Sedula DS	8.05	6.97	1.08	6.45	678.48	8.28	842.37	81.95	26.16	13.31
7_2C_Fer_1	CA	leaf	7	2C	Fer	KWS Ferrum	13.31	11.32	1.99	5.7	1145.69	39.56	1203.61	28.96	46.24	18.18
7_2C_Fer_2	CA	leaf	7	2C	Fer	KWS Ferrum	16.41	13.16	3.25	4.05	703.22	35.97	742.32	19.55	103.69	8.89
7_2C_Fer_3	CA	leaf	7	2C	Fer	KWS Ferrum	12.2	8.69	3.51	2.48	574.28	4.77	815.1	120.41	63.21	25.15
7_2C_Han_1	CA	leaf	7	2C	Han	Hanswin	13.39	11.15	2.25	4.96	953.75	36.34	1006.24	26.24	NA	1.8
7_2C_Han_2	CA	leaf	7	2C	Han	Hanswin	12.82	8.4	4.43	1.9	800.53	6.98	1029.96	114.72	15.31	5.04
7_2C_Han_3	CA	leaf	7	2C	Han	Hanswin	13.12	9.24	3.88	2.38	792.39	16.8	886.7	47.16	37.19	34.06
7_2C_Lak_1	CA	leaf	7	2C	Lak	Lakaja DS	16.24	13.54	2.7	5.02	1209.53	19.26	1335.11	62.79	38.01	22.44
7_2C_Lak_2	CA	leaf	7	2C	Lak	Lakaja DS	11.16	9.74	1.42	6.88	1064.86	9.03	1300.83	117.99	65.44	16.01
7_2C_Lak_3	CA	leaf	7	2C	Lak	Lakaja DS	13.46	9.31	4.15	2.24	1033.5	18.71	1143.99	55.25	64.32	15.36
7_2C_Mag_1	CA	leaf	7	2C	Mag	SW Magnifik	14.56	11.91	2.65	4.49	817.25	62.4	843.44	13.1	21.81	6.14
7_2C_Mag_2	CA	leaf	7	2C	Mag	SW Magnifik	13.99	10.86	3.14	3.46	1116.38	10.72	1324.62	104.12	29.85	0.8
7_2C_Mag_3	CA	leaf	7	2C	Mag	SW Magnifik	14.13	10.22	3.91	2.62	1116.02	27.37	1197.58	40.78	15.93	18.14
7_2C_Nor_1	CA	leaf	7	2C	Nor	Nordkap	15.24	11.35	3.89	2.92	644.4	10.63	765.59	60.59	66.64	25.11
7_2C_Nor_2	CA	leaf	7	2C	Nor	Nordkap	14.54	10.94	3.6	3.04	1440.9	26.81	1548.4	53.75	34.97	19.05
7_2C_Nor_3	CA	leaf	7	2C	Nor	Nordkap	14.76	10.58	4.19	2.53	827.12	20.79	906.71	39.79	62.21	24.81
7_2C_Sed_1	CA	leaf	7	2C	Sed	Sedula DS	13.84	9.65	4.19	2.3	898.74	22.59	978.32	39.79	NA	13.78
7_2C_Sed_2	CA	leaf	7	2C	Sed	Sedula DS	14.84	11.03	3.82	2.89	1176.92	17.55	1311.04	67.06	5.38	NA
7_2C_Sed_3	CA	leaf	7	2C	Sed	Sedula DS	14.15	10.98	3.18	3.45	810.53	11.8	947.9	68.69	12.64	12.13
8_10C_Fer_1	DEA	leaf	8	10C	Fer	KWS Ferrum	6.62	5.34	1.28	4.18	491.7	25.42	530.39	19.35	22.57	NA
8_10C_Fer_2	DEA	leaf	8	10C	Fer	KWS Ferrum	5.45	5.54	NA	NA	528.59	707.62	530.09	0.75	17.08	12.63
8_10C_Fer_3	DEA	leaf	8	10C	Fer	KWS Ferrum	7.97	5.99	1.98	3.03	650.46	286.55	655	2.27	53.68	12.5
8_10C_Han_1	DEA	leaf	8	10C	Han	Hanswin	7.34	7.25	0.09	84.31	429.76	41.56	450.44	10.34	12.11	8.47
8_10C_Han_2	DEA	leaf	8	10C	Han	Hanswin	6.37	5.73	0.64	9	547.69	58.42	566.44	9.38	0.47	3.93
8_10C_Han_3	DEA	leaf	8	10C	Han	Hanswin	8.14	6.85	1.29	5.31	524.12	162.52	530.57	3.23	8.73	19.05
8_10C_Lak_1	DEA	leaf	8	10C	Lak	Lakaja DS	6.68	5.43	1.25	4.35	669.26	131.93	679.41	5.07	16.86	21.92
8_10C_Lak_2	DEA	leaf	8	10C	Lak	Lakaja DS	6.56	5.51	1.05	5.23	547.83	67.82	563.99	8.08	12.36	NA
8_10C_Lak_3	DEA	leaf	8	10C	Lak	Lakaja DS	8.19	7.32	0.87	8.41	463.85	33.3	491.71	13.93	37.76	10.35
8_10C_Mag_1	DEA	leaf	8	10C	Mag	SW Magnifik	6.8	5.58	1.23	4.55	474.32	19.01	524.22	24.95	13.38	0.55
8_10C_Mag_2	DEA	leaf	8	10C	Mag	SW Magnifik	6.79	6.25	0.54	11.68	506.95	47.05	528.5	10.77	7.01	4.95
8_10C_Mag_3	DEA	leaf	8	10C	Mag	SW Magnifik	8.47	8.11	0.36	22.6	NA	NA	534.35	NA	2.48	8.28
8_10C_Nor_1	DEA	leaf	8	10C	Nor	Nordkap	6.95	6.14	0.81	7.63	605.08	82.44	619.76	7.34	15.15	5.6
8_10C_Nor_2	DEA	leaf	8	10C	Nor	Nordkap	6.67	5.33	1.35	3.96	NA	NA	564.82	NA	35.96	16.46
8_10C_Nor_3	DEA	leaf	8	10C	Nor	Nordkap	7.4	6.52	0.88	7.4	589.51	22.95	640.89	25.69	40.74	16.75
8_10C_Sed_1	DEA	leaf	8	10C	Sed	Sedula DS	7.02	4.33	2.69	1.61	NA	NA	NA	45.5	23.84	15.42
8_10C_Sed_2	DEA	leaf	8	10C	Sed	Sedula DS	8.07	7.14	0.94	7.62	515.05	18.85	569.69	27.32	NA	2.65
8_10C_Sed_3	DEA	leaf	8	10C	Sed	Sedula DS	7.51	6.52	0.98	6.64	556.88	23.31	604.65	23.89	NA	10.68
8_2C_Fer_1	DEA	leaf	8	2C	Fer	KWS Ferrum	7.41	7.03	0.38	18.54	NA	NA	786.69	NA	36.48	4.67
8_2C_Fer_2	DEA	leaf	8	2C	Fer	KWS Ferrum	8.51	6.69	1.82	3.68	531.87	13.47	610.85	39.49	40.33	NA
8_2C_Fer_3	DEA	leaf	8	2C	Fer	KWS Ferrum	7.45	5.46	1.99	2.75	603.79	13.06	696.25	46.23	39.75	1.44
8_2C_Han_1	DEA	leaf	8	2C	Han	Hanswin	8.01	6.84	1.17	5.86	433.13	18.92	478.91	22.89	17.85	4.25
8_2C_Han_2	DEA	leaf	8	2C	Han	Hanswin	7.55	5.89	1.65	3.56	630.76	26.68	678.04	23.64	24.23	NA
8_2C_Han_3	DEA	leaf	8	2C	Han	Hanswin	6.81	6.05	0.76	7.93	584.15	498.42	586.49	1.17	6.78	0.09
8_2C_Lak_1	DEA	leaf	8	2C	Lak	Lakaja DS	9.45	8.1	1.34	6.04	738.35	27.17	792.7	27.18	25.28	0.96
8_2C_Lak_2	DEA	leaf	8	2C	Lak	Lakaja DS	7	4.76	2.24	2.13	963.95	18.98	1065.54	50.8	5.12	NA
8_2C_Lak_3	DEA	leaf	8	2C	Lak	Lakaja DS	7.12	5.34	1.79	2.99	695.25	27.05	746.65	25.7	31.03	3.06
8_2C_Mag_1	DEA	leaf	8	2C	Mag	SW Magnifik	9.4	8.46	0.95	8.95	619.28	35.88	653.8	17.26	4.06	NA
8_2C_Mag_2	DEA	leaf	8	2C	Mag	SW Magnifik	9.43	8.49	0.94	9.05	912.46	22.84	992.36	39.95	NA	NA
8_2C_Mag_3	DEA	leaf	8	2C	Mag	SW Magnifik	7.53	6.84	0.7	9.81	625.4	47.62	651.67	13.13	35.49	0.21
8_2C_Nor_1	DEA	leaf	8	2C	Nor	Nordkap	8.07	7.13	0.94	7.6	613.09	37.27	645.99	16.45	5.6	0.52
8_2C_Nor_2	DEA	leaf	8	2C	Nor	Nordkap	7.75	4.89	2.86	1.71	993.63	79.35	1018.67	12.52	34.87	NA
8_2C_Nor_3	DEA	leaf	8	2C	Nor	Nordkap	6.85	5.55	1.29	4.29	725.95	41.98	760.53	17.29	38.36	0.03
8_2C_Sed_1	DEA	leaf	8	2C	Sed	Sedula DS	9	7.01	1.99	3.51	783.18	44.83	818.12	17.47	NA	NA
8_2C_Sed_2	DEA	leaf	8	2C	Sed	Sedula DS	9.99	8.12	1.87	4.34	778.45	9.93	935.27	78.41	24.36	NA
8_2C_Sed_3	DEA	leaf	8	2C	Sed	Sedula DS	6.9	5.33	1.58	3.38	861.21	16.1	968.22	53.51	NA	NA
10_10C_Fer_1	REA	leaf	10	10C	Fer	KWS Ferrum	7.27	8.91	NA	NA	702.42	38.12	739.27	18.43	44.91	3.75
10_10C_Fer_2	REA	leaf	10	10C	Fer	KWS Ferrum	8.01	8.54	NA	NA	748.96	20.43	822.28	36.66	35.45	9.8
10_10C_Fer_3	REA	leaf	10	10C	Fer	KWS Ferrum	7.37	7.69	NA	NA	664.77	35.5	702.22	18.73	80.8	17.82
10_10C_Han_1	REA	leaf	10	10C	Han	Hanswin	7.1	7.71	NA	NA	594.3	128	603.59	4.64	31.8	7.48
10_10C_Han_2	REA	leaf	10	10C	Han	Hanswin	7.99	8.24	NA	NA	436.17	87.04	446.19	5.01	30.7	14.7
10_10C_Han_3	REA	leaf	10	10C	Han	Hanswin	8	7.92	0.08	95.4	662.47	96.68	676.18	6.85	42.36	12.12
10_10C_Lak_1	REA	leaf	10	10C	Lak	Lakaja DS	6.47	6.99	NA	NA	961.83	35.75	1015.63	26.9	54.54	4.81
10_10C_Lak_2	REA	leaf	10	10C	Lak	Lakaja DS	6.01	6.02	NA	NA	514.14	61.38	530.9	8.38	42.81	14.52
10_10C_Lak_3	REA	leaf	10	10C	Lak	Lakaja DS	7.06	6.47	0.6	10.87	963.7	31.51	1024.87	30.58	55.01	4.68
10_10C_Mag_1	REA	leaf	10	10C	Mag	SW Magnifik	7.89	9.37	NA	NA	760.58	16.63	852.04	45.73	15.04	NA
10_10C_Mag_2	REA	leaf	10	10C	Mag	SW Magnifik	7.3	7.98	NA	NA	685.79	24.11	742.67	28.44	15.65	5.66
10_10C_Mag_3	REA	leaf	10	10C	Mag	SW Magnifik	7.59	8.11	NA	NA	1207.12	19.02	1334.04	63.46	47.01	4.27
10_10C_Nor_1	REA	leaf	10	10C	Nor	Nordkap	7.17	7.36	NA	NA	591.05	26.43	635.78	22.36	45.02	14.36
10_10C_Nor_2	REA	leaf	10	10C	Nor	Nordkap	6.59	7.68	NA	NA	705.52	63.31	727.81	11.14	55.17	7.86
10_10C_Nor_3	REA	leaf	10	10C	Nor	Nordkap	7.02	6.57	0.45	14.54	824.19	42.94	862.58	19.2	60.69	3.98
10_10C_Sed_1	REA	leaf	10	10C	Sed	Sedula DS	8.19	7.51	0.69	10.91	842.46	47.37	878.03	17.79	18.32	15.49
10_10C_Sed_2	REA	leaf	10	10C	Sed	Sedula DS	6.02	6.04	NA	NA	714.31	30.45	761.23	23.46	17.79	8.24
10_10C_Sed_3	REA	leaf	10	10C	Sed	Sedula DS	6.92	7.82	NA	NA	NA	NA	1048.91	NA	25.08	5.36
10_2C_Fer_1	REA	leaf	10	2C	Fer	KWS Ferrum	7.58	6.53	1.05	6.21	1136.8	8.36	1408.89	136.05	46.53	NA
10_2C_Fer_2	REA	leaf	10	2C	Fer	KWS Ferrum	7.36	8.08	NA	NA	738.1	38.04	776.91	19.4	38.13	NA
10_2C_Fer_3	REA	leaf	10	2C	Fer	KWS Ferrum	7.48	6.94	0.54	12.89	734.6	8.39	909.73	87.57	49.58	1.38
10_2C_Han_1	REA	leaf	10	2C	Han	Hanswin	8.46	8.68	NA	NA	457.36	7.75	575.38	59.01	23.21	0.44
10_2C_Han_2	REA	leaf	10	2C	Han	Hanswin	7.44	6.95	0.5	14.01	822.93	27.79	882.16	29.62	32.89	NA
10_2C_Han_3	REA	leaf	10	2C	Han	Hanswin	9.08	9.72	NA	NA	746.02	17.22	832.66	43.32	65.14	3.09
10_2C_Lak_1	REA	leaf	10	2C	Lak	Lakaja DS	8.11	7.01	1.11	6.34	1155.07	6.22	1526.42	185.68	31.96	NA
10_2C_Lak_2	REA	leaf	10	2C	Lak	Lakaja DS	8.32	7.79	0.53	14.61	826.71	19.78	910.29	41.79	39.28	2.47
10_2C_Lak_3	REA	leaf	10	2C	Lak	Lakaja DS	7.38	6.81	0.57	11.96	1371.89	9.32	1666.13	147.12	45.73	4.84
10_2C_Mag_1	REA	leaf	10	2C	Mag	SW Magnifik	7.63	6.86	0.77	8.86	1309.88	14.31	1492.93	91.53	27.86	NA
10_2C_Mag_2	REA	leaf	10	2C	Mag	SW Magnifik	9.69	9.9	NA	NA	1036.72	42.48	1085.53	24.41	32.3	NA
10_2C_Mag_3	REA	leaf	10	2C	Mag	SW Magnifik	8.1	9.26	NA	NA	695.18	7.61	877.93	91.38	12.36	NA
10_2C_Nor_1	REA	leaf	10	2C	Nor	Nordkap	7.49	6.27	1.22	5.14	1059.23	11.33	1246.2	93.48	54.88	0.37
10_2C_Nor_2	REA	leaf	10	2C	Nor	Nordkap	7.72	7.27	0.45	16.23	759.75	14.88	861.88	51.07	50.87	2.38
10_2C_Nor_3	REA	leaf	10	2C	Nor	Nordkap	8.83	8.57	0.26	33.34	458.26	12.58	531.13	36.44	66.06	4.04
10_2C_Sed_1	REA	leaf	10	2C	Sed	Sedula DS	9.05	7.66	1.39	5.49	1063.52	11.15	1254.28	95.38	32.98	NA
10_2C_Sed_2	REA	leaf	10	2C	Sed	Sedula DS	9.33	9.52	NA	NA	932.11	12.36	1082.92	75.41	35.04	7.01
10_2C_Sed_3	REA	leaf	10	2C	Sed	Sedula DS	8.69	8.89	NA	NA	960.68	26.74	1032.53	35.92	19.44	4.36
0_2C_Fer_1	CTRL	crown	0	2C	Fer	KWS Ferrum	0.92	1.58	NA	NA	NA	NA	155.35	NA	31.41	4.99
0_2C_Fer_2	CTRL	crown	0	2C	Fer	KWS Ferrum	2.06	2.71	NA	NA	329.38	19.17	363.75	17.18	57.82	11.7
0_2C_Fer_3	CTRL	crown	0	2C	Fer	KWS Ferrum	0.29	1.45	NA	NA	63.25	14.86	71.77	4.26	36.82	0.3
0_2C_Han_1	CTRL	crown	0	2C	Han	Hanswin	2.25	2.69	NA	NA	232.05	11.2	273.5	20.72	62.56	NA
0_2C_Han_2	CTRL	crown	0	2C	Han	Hanswin	0.96	1.68	NA	NA	150.1	13.27	172.72	11.31	47.61	2.55
0_2C_Han_3	CTRL	crown	0	2C	Han	Hanswin	0.39	2.43	NA	NA	466.69	10.92	552.17	42.74	105.06	10.27
0_2C_Lak_1	CTRL	crown	0	2C	Lak	Lakaja DS	1.99	2.67	NA	NA	115.42	3.41	183.2	33.89	34.34	5.2
0_2C_Lak_2	CTRL	crown	0	2C	Lak	Lakaja DS	2.62	3.46	NA	NA	330.95	10.95	391.42	30.23	75.11	13.22
0_2C_Lak_3	CTRL	crown	0	2C	Lak	Lakaja DS	2.99	3.34	NA	NA	430.23	7.9	539.18	54.47	78.19	6.78
0_2C_Mag_1	CTRL	crown	0	2C	Mag	SW Magnifik	1.35	1.48	NA	NA	NA	NA	318.62	NA	47.08	0.24
0_2C_Mag_2	CTRL	crown	0	2C	Mag	SW Magnifik	1.74	2.19	NA	NA	218.78	4.64	313.1	47.16	52.13	11.66
0_2C_Mag_3	CTRL	crown	0	2C	Mag	SW Magnifik	1.46	2.09	NA	NA	236.63	7.31	301.35	32.36	63.35	12.08
0_2C_Nor_1	CTRL	crown	0	2C	Nor	Nordkap	0.89	1.86	NA	NA	636.93	60.77	657.89	10.48	71.93	1.15
0_2C_Nor_2	CTRL	crown	0	2C	Nor	Nordkap	0.66	1.1	NA	NA	95.65	2.49	172.58	38.47	50.79	5.67
0_2C_Nor_3	CTRL	crown	0	2C	Nor	Nordkap	2.43	3.81	NA	NA	318.91	9.82	383.84	32.46	64.41	15.7
0_2C_Sed_1	CTRL	crown	0	2C	Sed	Sedula DS	1.44	2.28	NA	NA	171.38	3.84	260.75	44.68	48.09	6.23
0_2C_Sed_2	CTRL	crown	0	2C	Sed	Sedula DS	2.38	3.55	NA	NA	318.32	9.7	383.93	32.81	89.56	11.11
0_2C_Sed_3	CTRL	crown	0	2C	Sed	Sedula DS	2.34	2.7	NA	NA	362.58	21.69	396.02	16.72	79.28	14.27
0_10C_Fer_1	CTRL	crown	0	10C	Fer	KWS Ferrum	0.92	1.58	NA	NA	NA	NA	155.35	NA	31.41	4.99
0_10C_Fer_2	CTRL	crown	0	10C	Fer	KWS Ferrum	2.06	2.71	NA	NA	329.38	19.17	363.75	17.18	57.82	11.7
0_10C_Fer_3	CTRL	crown	0	10C	Fer	KWS Ferrum	0.29	1.45	NA	NA	63.25	14.86	71.77	4.26	36.82	0.3
0_10C_Han_1	CTRL	crown	0	10C	Han	Hanswin	2.25	2.69	NA	NA	232.05	11.2	273.5	20.72	62.56	NA
0_10C_Han_2	CTRL	crown	0	10C	Han	Hanswin	0.96	1.68	NA	NA	150.1	13.27	172.72	11.31	47.61	2.55
0_10C_Han_3	CTRL	crown	0	10C	Han	Hanswin	0.39	2.43	NA	NA	466.69	10.92	552.17	42.74	105.06	10.27
0_10C_Lak_1	CTRL	crown	0	10C	Lak	Lakaja DS	1.99	2.67	NA	NA	115.42	3.41	183.2	33.89	34.34	5.2
0_10C_Lak_2	CTRL	crown	0	10C	Lak	Lakaja DS	2.62	3.46	NA	NA	330.95	10.95	391.42	30.23	75.11	13.22
0_10C_Lak_3	CTRL	crown	0	10C	Lak	Lakaja DS	2.99	3.34	NA	NA	430.23	7.9	539.18	54.47	78.19	6.78
0_10C_Mag_1	CTRL	crown	0	10C	Mag	SW Magnifik	1.35	1.48	NA	NA	NA	NA	318.62	NA	47.08	0.24
0_10C_Mag_2	CTRL	crown	0	10C	Mag	SW Magnifik	1.74	2.19	NA	NA	218.78	4.64	313.1	47.16	52.13	11.66
0_10C_Mag_3	CTRL	crown	0	10C	Mag	SW Magnifik	1.46	2.09	NA	NA	236.63	7.31	301.35	32.36	63.35	12.08
0_10C_Nor_1	CTRL	crown	0	10C	Nor	Nordkap	0.89	1.86	NA	NA	636.93	60.77	657.89	10.48	71.93	1.15
0_10C_Nor_2	CTRL	crown	0	10C	Nor	Nordkap	0.66	1.1	NA	NA	95.65	2.49	172.58	38.47	50.79	5.67
0_10C_Nor_3	CTRL	crown	0	10C	Nor	Nordkap	2.43	3.81	NA	NA	318.91	9.82	383.84	32.46	64.41	15.7
0_10C_Sed_1	CTRL	crown	0	10C	Sed	Sedula DS	1.44	2.28	NA	NA	171.38	3.84	260.75	44.68	48.09	6.23
0_10C_Sed_2	CTRL	crown	0	10C	Sed	Sedula DS	2.38	3.55	NA	NA	318.32	9.7	383.93	32.81	89.56	11.11
0_10C_Sed_3	CTRL	crown	0	10C	Sed	Sedula DS	2.34	2.7	NA	NA	362.58	21.69	396.02	16.72	79.28	14.27
7_10C_Fer_1	CA	crown	7	10C	Fer	KWS Ferrum	1.74	1.78	NA	NA	419.83	44.11	438.86	9.52	57.94	2.4
7_10C_Fer_2	CA	crown	7	10C	Fer	KWS Ferrum	1.43	1.69	NA	NA	277.69	292.93	279.59	0.95	29.67	NA
7_10C_Fer_3	CA	crown	7	10C	Fer	KWS Ferrum	2.05	2.29	NA	NA	NA	NA	636.34	NA	38.05	2.46
7_10C_Han_1	CA	crown	7	10C	Han	Hanswin	2.31	2.53	NA	NA	NA	NA	797.26	NA	67.13	NA
7_10C_Han_2	CA	crown	7	10C	Han	Hanswin	1.95	2.04	NA	NA	401.3	65.45	413.56	6.13	43.72	0.69
7_10C_Han_3	CA	crown	7	10C	Han	Hanswin	2.66	2.77	NA	NA	499.05	119.82	507.38	4.17	65.6	1.48
7_10C_Lak_1	CA	crown	7	10C	Lak	Lakaja DS	1.62	1.85	NA	NA	482.33	138.76	489.28	3.48	40.71	NA
7_10C_Lak_2	CA	crown	7	10C	Lak	Lakaja DS	2.08	2.23	NA	NA	648.65	106.09	660.88	6.11	49.77	1.52
7_10C_Lak_3	CA	crown	7	10C	Lak	Lakaja DS	2.14	2.39	NA	NA	NA	NA	921.7	NA	91.96	3.54
7_10C_Mag_1	CA	crown	7	10C	Mag	SW Magnifik	1.55	1.45	0.1	14.83	430.28	38.27	452.77	11.24	48.59	NA
7_10C_Mag_2	CA	crown	7	10C	Mag	SW Magnifik	2.61	2.49	0.13	19.42	591.18	30.35	630.13	19.48	75.49	0.62
7_10C_Mag_3	CA	crown	7	10C	Mag	SW Magnifik	1.73	1.92	NA	NA	NA	NA	509.16	NA	73.54	1.09
7_10C_Nor_1	CA	crown	7	10C	Nor	Nordkap	2.33	2.26	0.07	31.79	745.74	43.37	780.13	17.2	53.1	NA
7_10C_Nor_2	CA	crown	7	10C	Nor	Nordkap	1.93	1.83	0.11	17.07	709.23	767.56	711.08	0.92	60.33	NA
7_10C_Nor_3	CA	crown	7	10C	Nor	Nordkap	1.78	2.15	NA	NA	NA	NA	676.84	NA	26.13	0.28
7_10C_Sed_1	CA	crown	7	10C	Sed	Sedula DS	2.38	2.47	NA	NA	657.34	137.78	666.89	4.77	97.34	5.07
7_10C_Sed_2	CA	crown	7	10C	Sed	Sedula DS	2.31	2.73	NA	NA	488.57	45.52	510.04	10.73	67.69	1.93
7_10C_Sed_3	CA	crown	7	10C	Sed	Sedula DS	1.9	2.2	NA	NA	761.61	79.37	780.81	9.6	66.14	3.21
7_2C_Fer_1	CA	crown	7	2C	Fer	KWS Ferrum	3.91	4.51	NA	NA	753.93	15.39	851.87	48.97	104.98	9.19
7_2C_Fer_2	CA	crown	7	2C	Fer	KWS Ferrum	4.46	4.81	NA	NA	657.88	60.32	679.69	10.91	78.48	6.45
7_2C_Fer_3	CA	crown	7	2C	Fer	KWS Ferrum	5.57	5.63	NA	NA	395.45	9.16	481.76	43.16	80.82	8.45
7_2C_Han_1	CA	crown	7	2C	Han	Hanswin	5.11	5.02	0.09	58.4	NA	NA	833.84	NA	120.12	3.56
7_2C_Han_2	CA	crown	7	2C	Han	Hanswin	0.21	3.44	NA	NA	NA	NA	715.67	NA	113.49	6.57
7_2C_Han_3	CA	crown	7	2C	Han	Hanswin	NA	NA	NA	NA	NA	NA	NA	NA	NA	NA
7_2C_Lak_1	CA	crown	7	2C	Lak	Lakaja DS	5.57	6.08	NA	NA	368.6	8.58	454.49	42.95	89.93	12.74
7_2C_Lak_2	CA	crown	7	2C	Lak	Lakaja DS	5.07	5.42	NA	NA	709.38	20.69	777.94	34.28	116.08	20.62
7_2C_Lak_3	CA	crown	7	2C	Lak	Lakaja DS	4.2	4.24	NA	NA	610.31	25.23	658.68	24.19	90.54	6.94
7_2C_Mag_1	CA	crown	7	2C	Mag	SW Magnifik	5.84	5.87	NA	NA	710.15	40.92	744.86	17.36	117.33	10.22
7_2C_Mag_2	CA	crown	7	2C	Mag	SW Magnifik	4.51	5.01	NA	NA	653.7	25.01	705.97	26.13	143	6.89
7_2C_Mag_3	CA	crown	7	2C	Mag	SW Magnifik	4.39	4.12	0.27	15.55	NA	NA	626.83	NA	108.6	9.15
7_2C_Nor_1	CA	crown	7	2C	Nor	Nordkap	4.1	4.29	NA	NA	625.15	57.9	646.74	10.8	118.49	9.97
7_2C_Nor_2	CA	crown	7	2C	Nor	Nordkap	5.46	6.14	NA	NA	865.67	15.61	976.59	55.46	128.02	10.85
7_2C_Nor_3	CA	crown	7	2C	Nor	Nordkap	5.08	5.46	NA	NA	594.16	12.56	688.78	47.31	112.66	11.55
7_2C_Sed_1	CA	crown	7	2C	Sed	Sedula DS	6.51	6.98	NA	NA	985.87	19.69	1086	50.06	115.74	11.6
7_2C_Sed_2	CA	crown	7	2C	Sed	Sedula DS	4.72	4.85	NA	NA	811.59	32.11	862.15	25.28	110.49	11.2
7_2C_Sed_3	CA	crown	7	2C	Sed	Sedula DS	5.85	5.65	0.2	28.98	711.35	26.18	765.69	27.17	107.96	11.88
8_10C_Fer_1	DEA	crown	8	10C	Fer	KWS Ferrum	1.43	1.65	NA	NA	445.74	107.12	454.06	4.16	43.17	2.64
8_10C_Fer_2	DEA	crown	8	10C	Fer	KWS Ferrum	1.57	1.85	NA	NA	596.08	333.38	599.66	1.79	41.46	6.93
8_10C_Fer_3	DEA	crown	8	10C	Fer	KWS Ferrum	2.16	2.35	NA	NA	638.03	156.72	646.17	4.07	46.05	4.39
8_10C_Han_1	DEA	crown	8	10C	Han	Hanswin	1.11	1.37	NA	NA	480.98	184.36	486.2	2.61	39.18	NA
8_10C_Han_2	DEA	crown	8	10C	Han	Hanswin	0.95	1.03	NA	NA	687.79	63.86	709.33	10.77	29.79	0.06
8_10C_Han_3	DEA	crown	8	10C	Han	Hanswin	1.55	1.58	NA	NA	NA	NA	520.08	NA	42.42	2.15
8_10C_Lak_1	DEA	crown	8	10C	Lak	Lakaja DS	0.63	0.81	NA	NA	NA	NA	392.97	NA	37.04	NA
8_10C_Lak_2	DEA	crown	8	10C	Lak	Lakaja DS	1.42	1.55	NA	NA	NA	NA	661.13	NA	38.17	NA
8_10C_Lak_3	DEA	crown	8	10C	Lak	Lakaja DS	2.03	2.24	NA	NA	NA	NA	447.18	NA	35.52	2.37
8_10C_Mag_1	DEA	crown	8	10C	Mag	SW Magnifik	1.18	1.13	0.05	22.14	563.67	78.01	578.12	7.23	46.27	NA
8_10C_Mag_2	DEA	crown	8	10C	Mag	SW Magnifik	1.74	1.79	NA	NA	440.01	35.36	464.9	12.45	35.55	0.32
8_10C_Mag_3	DEA	crown	8	10C	Mag	SW Magnifik	1.62	1.76	NA	NA	558.69	82.54	572.23	6.77	58.63	1.78
8_10C_Nor_1	DEA	crown	8	10C	Nor	Nordkap	1.48	1.68	NA	NA	344.15	94.57	351.43	3.64	14.7	NA
8_10C_Nor_2	DEA	crown	8	10C	Nor	Nordkap	1.43	1.81	NA	NA	585.39	409.36	588.25	1.43	35.45	NA
8_10C_Nor_3	DEA	crown	8	10C	Nor	Nordkap	2.01	2.02	NA	NA	490.56	42.98	513.39	11.42	48.74	2.26
8_10C_Sed_1	DEA	crown	8	10C	Sed	Sedula DS	1.52	1.49	0.03	59.68	719.04	93.66	734.39	7.68	72.03	4.31
8_10C_Sed_2	DEA	crown	8	10C	Sed	Sedula DS	1.71	1.83	NA	NA	519.91	50.38	540.55	10.32	12.46	2.57
8_10C_Sed_3	DEA	crown	8	10C	Sed	Sedula DS	1.65	1.98	NA	NA	421.48	150.64	427.08	2.8	55.7	2
8_2C_Fer_1	DEA	crown	8	2C	Fer	KWS Ferrum	3	3.25	NA	NA	708.49	68.28	729.24	10.38	50.47	6.07
8_2C_Fer_2	DEA	crown	8	2C	Fer	KWS Ferrum	3.34	3.56	NA	NA	718.56	68.79	739.45	10.45	95.36	2.48
8_2C_Fer_3	DEA	crown	8	2C	Fer	KWS Ferrum	3.15	3.07	0.08	36.95	360.71	65.46	371.73	5.51	57.75	3.93
8_2C_Han_1	DEA	crown	8	2C	Han	Hanswin	2.53	2.7	NA	NA	438.42	4714.17	438.6	0.09	61.68	NA
8_2C_Han_2	DEA	crown	8	2C	Han	Hanswin	2.71	2.95	NA	NA	567.16	209.29	572.58	2.71	75.35	9.8
8_2C_Han_3	DEA	crown	8	2C	Han	Hanswin	1.24	1.33	NA	NA	413.97	111.58	421.39	3.71	33.43	NA
8_2C_Lak_1	DEA	crown	8	2C	Lak	Lakaja DS	2.6	2.71	NA	NA	429.55	571.97	431.05	0.75	57.75	1.95
8_2C_Lak_2	DEA	crown	8	2C	Lak	Lakaja DS	2.35	2.7	NA	NA	1079.26	199.53	1090.08	5.41	100.44	2.96
8_2C_Lak_3	DEA	crown	8	2C	Lak	Lakaja DS	2.64	2.76	NA	NA	674.81	46.29	703.97	14.58	84.44	5.35
8_2C_Mag_1	DEA	crown	8	2C	Mag	SW Magnifik	2.71	2.7	NA	NA	NA	NA	724.05	NA	36.76	2.4
8_2C_Mag_2	DEA	crown	8	2C	Mag	SW Magnifik	2.73	3.2	NA	NA	765.55	29.23	817.93	26.19	111.53	3.4
8_2C_Mag_3	DEA	crown	8	2C	Mag	SW Magnifik	1.71	1.77	NA	NA	405.96	45.9	423.65	8.85	53.22	1.31
8_2C_Nor_1	DEA	crown	8	2C	Nor	Nordkap	2.31	2.45	NA	NA	639.44	204.23	645.71	3.13	58.21	NA
8_2C_Nor_2	DEA	crown	8	2C	Nor	Nordkap	1.49	2.7	NA	NA	674.33	40.29	707.8	16.74	53.58	2.24
8_2C_Nor_3	DEA	crown	8	2C	Nor	Nordkap	2.76	2.84	NA	NA	534.59	29.12	571.31	18.36	35.93	5.11
8_2C_Sed_1	DEA	crown	8	2C	Sed	Sedula DS	2.9	2.62	0.28	9.34	818.2	82.54	838.03	9.91	38.65	4.74
8_2C_Sed_2	DEA	crown	8	2C	Sed	Sedula DS	2.49	2.7	NA	NA	766.26	59.12	792.18	12.96	84.05	5.88
8_2C_Sed_3	DEA	crown	8	2C	Sed	Sedula DS	2.92	2.92	NA	NA	544.26	124.03	553.03	4.39	41.21	4.93
10_10C_Fer_1	REA	crown	10	10C	Fer	KWS Ferrum	1.02	1.08	NA	NA	356.04	7.95	445.58	44.77	40.01	0.97
10_10C_Fer_2	REA	crown	10	10C	Fer	KWS Ferrum	1.37	1.2	0.17	7.02	746.5	9.49	903.75	78.63	61.89	5.82
10_10C_Fer_3	REA	crown	10	10C	Fer	KWS Ferrum	1.93	1.91	0.03	73.31	1008.38	26.47	1084.57	38.09	69.91	3.73
10_10C_Han_1	REA	crown	10	10C	Han	Hanswin	0.93	0.96	NA	NA	455.57	17.32	508.16	26.3	44.7	0.36
10_10C_Han_2	REA	crown	10	10C	Han	Hanswin	1.42	1.42	NA	NA	502.35	15.27	568.14	32.89	60.28	1.46
10_10C_Han_3	REA	crown	10	10C	Han	Hanswin	2.05	1.84	0.21	8.86	565.1	11.95	659.66	47.28	66.33	2.51
10_10C_Lak_1	REA	crown	10	10C	Lak	Lakaja DS	1.06	1.02	0.04	23.74	849.77	17.96	944.41	47.32	59.01	1.09
10_10C_Lak_2	REA	crown	10	10C	Lak	Lakaja DS	1.51	1.47	0.04	34.09	365.92	6.68	475.42	54.75	39.29	4.54
10_10C_Lak_3	REA	crown	10	10C	Lak	Lakaja DS	1.78	1.61	0.18	9.07	960.64	18.44	1064.82	52.09	74.34	6.24
10_10C_Mag_1	REA	crown	10	10C	Mag	SW Magnifik	1	0.89	0.12	7.44	453.64	30.21	483.67	15.02	58.07	1.43
10_10C_Mag_2	REA	crown	10	10C	Mag	SW Magnifik	1.05	1.16	NA	NA	516.67	18.18	573.52	28.43	70.14	NA
10_10C_Mag_3	REA	crown	10	10C	Mag	SW Magnifik	2.28	2.18	0.1	21.39	627.39	12.45	728.18	50.4	83.83	5.58
10_10C_Nor_1	REA	crown	10	10C	Nor	Nordkap	1.45	1.23	0.22	5.56	389.13	9.96	467.3	39.09	42.29	NA
10_10C_Nor_2	REA	crown	10	10C	Nor	Nordkap	1.35	1.14	0.22	5.28	630.55	5.82	847.07	108.26	44.47	3.22
10_10C_Nor_3	REA	crown	10	10C	Nor	Nordkap	1.45	1.39	0.06	21.67	412.38	35.21	435.8	11.71	37.19	0.35
10_10C_Sed_1	REA	crown	10	10C	Sed	Sedula DS	1.43	1.31	0.12	10.73	474.64	9.38	575.88	50.62	44.54	1.83
10_10C_Sed_2	REA	crown	10	10C	Sed	Sedula DS	1.82	1.75	0.07	25.03	611.49	9	747.4	67.95	54.76	5.53
10_10C_Sed_3	REA	crown	10	10C	Sed	Sedula DS	2.15	2.01	0.14	14.54	589.71	10.43	702.76	56.53	57.92	2.76
10_2C_Fer_1	REA	crown	10	2C	Fer	KWS Ferrum	2.08	2.12	NA	NA	1087.62	57.29	1125.6	18.99	98.9	3.15
10_2C_Fer_2	REA	crown	10	2C	Fer	KWS Ferrum	2.37	2.26	0.1	22.2	1070.1	7.54	1353.8	141.85	93.12	8.99
10_2C_Fer_3	REA	crown	10	2C	Fer	KWS Ferrum	2.33	2.29	0.04	60.32	687.98	5.97	918.58	115.3	98.97	6.63
10_2C_Han_1	REA	crown	10	2C	Han	Hanswin	2.29	2.12	0.17	12.87	992.93	12.76	1148.52	77.8	77.85	6.56
10_2C_Han_2	REA	crown	10	2C	Han	Hanswin	2.8	2.53	0.27	9.55	938.66	9.53	1135.7	98.52	82.43	6.45
10_2C_Han_3	REA	crown	10	2C	Han	Hanswin	2.46	2.42	0.04	57.6	1040.15	25.04	1123.23	41.54	91.6	6.77
10_2C_Lak_1	REA	crown	10	2C	Lak	Lakaja DS	3.02	2.87	0.15	18.76	1291.05	6.43	1692.43	200.69	135.99	6.29
10_2C_Lak_2	REA	crown	10	2C	Lak	Lakaja DS	1.87	1.76	0.11	16	876.27	10.89	1037.23	80.48	91.35	5.67
10_2C_Lak_3	REA	crown	10	2C	Lak	Lakaja DS	2.84	2.55	0.29	8.8	1060.35	5.98	1414.95	177.3	115.51	11.3
10_2C_Mag_1	REA	crown	10	2C	Mag	SW Magnifik	2.96	2.94	0.01	226.46	1238.87	17	1384.63	72.88	118.37	8.14
10_2C_Mag_2	REA	crown	10	2C	Mag	SW Magnifik	3.24	3.07	0.16	18.74	1368.72	16.93	1530.39	80.83	93.42	7.47
10_2C_Mag_3	REA	crown	10	2C	Mag	SW Magnifik	2.85	2.45	0.4	6.16	1120.55	10.32	1337.69	108.57	97.24	7.75
10_2C_Nor_1	REA	crown	10	2C	Nor	Nordkap	3.1	2.81	0.28	9.9	1157.37	6.56	1510.2	176.42	128.74	12.77
10_2C_Nor_2	REA	crown	10	2C	Nor	Nordkap	2.92	2.53	0.39	6.53	1143.81	22.58	1245.12	50.65	82.22	8.24
10_2C_Nor_3	REA	crown	10	2C	Nor	Nordkap	2.67	1.99	0.68	2.93	998.36	16.86	1116.8	59.22	79.12	6.23
10_2C_Sed_1	REA	crown	10	2C	Sed	Sedula DS	2.8	2.83	NA	NA	1145.72	7.11	1468.12	161.2	117.63	5.96
10_2C_Sed_2	REA	crown	10	2C	Sed	Sedula DS	2.62	2.4	0.22	11.01	638.61	7.47	809.56	85.47	84.61	8.36
10_2C_Sed_3	REA	crown	10	2C	Sed	Sedula DS	2.36	2	0.35	5.67	458.55	5.39	628.8	85.12	57.35	7.2
